# Supplementary material for: A Residency Interview Training Program to Improve Medical Student Confidence in the Residency Interview
Source: MedEdPORTAL. 2020 Jul 2;16:10917. doi: 10.15766/mep_2374-8265.10917 (PMC7373200; doi:10.15766/mep_2374-8265.10917)
Supplement: Supplementary file 1 — Didactic Slide Presentation.pptxInformational Packet for Students.docxQuestions for Facilitators.docxInterview Performance Evaluation Tool.docxDebriefing Script.docxGuided Self-Assessment.docxPre- and Posttraining Confidence Survey.docx [file mep_2374-8265.10917-s001.zip]

Archive with 8 entries (8 files):
- A. Didactic Slide Presentation.pptx
- B. Informational Packet for Students.docx
- C. Questions for Facilitators.docx
- D. Interview Performance Evaluation Tool.docx
- E. Debriefing Script.docx
- F. Guided Self-Assessment.docx
- G. Pre- and Posttraining Confidence Survey.docx
- _Educational Summary Report_10917.pdf
